# Supplementary material for: HDAC Inhibitors Can Enhance Radiosensitivity of Head and Neck Cancer Cells Through Suppressing DNA Repair
Source: Cancers (Basel). 2024 Dec 7;16(23):4108. doi: 10.3390/cancers16234108 (PMC11640432; doi:10.3390/cancers16234108)
Supplement: Supplementary file 1 [file cancers-16-04108-s001.zip]

Archive with 1 entries (1 files):
- cancers-3328655-supplementary.pdf
